# Supplementary material for: Regenerative Medicine Approaches to Stress Urinary Incontinence
Source: Biomimetics (Basel). 2026 May 6;11(5):323. doi: 10.3390/biomimetics11050323 (PMC13204115; doi:10.3390/biomimetics11050323)
Supplement: Supplementary file 1 [file biomimetics-11-00323-s001.zip]

Archive with 1 entries (1 files):
- biomimetics-4228459-supplementary.pdf
